# Supplementary material for: Silver Nanoparticles Biocomposite Films with Antimicrobial Activity: In Vitro and In Vivo Tests
Source: Int J Mol Sci. 2022 Sep 14;23(18):10671. doi: 10.3390/ijms231810671 (PMC9503464; doi:10.3390/ijms231810671)
Supplement: Supplementary file 1 [file ijms-23-10671-s001.zip]

Archive with 1 entries (1 files):
- ijms-1854163-SI.pdf
